# Supplementary material for: Development of Microsatellite Markers for Ex Situ Management of the Harpy Eagle Using Next Generation Sequencing
Source: Zoo Biol. 2025 Oct 9;45(2):97–108. doi: 10.1002/zoo.70030 (PMC13051753; doi:10.1002/zoo.70030)
Supplement: Supplementary file 3 — Supplementary Tables S1‐S5_18082025. [file ZOO-45-97-s002.xlsx]

## Sheet: 0
Supplementary Tables
Sheet	Resource
0	Index
1	Institutions that donated blood samples from the Harpy Eagles and the respective information for each sampled individual, including individual identification, origin, birth, and sex through historical records and molecular sexing.
2	Microsatellite 10 loci genotypes for 25 captive Harpy Eagle individuals.
3	Gradual combination of all 10 loci and only four loci regarding the genetic identity probability (I) and the probability of paternity exclusion (Q).
4	Matrix of relationship coefficients (r) and their respective relationships (R) with the highest probability among the captive Harpy Eagle individuals sampled in this study.
5	Maximum likelihood estimates of relatedness and relationship for captive Harpy Eagle individuals, along with a likelihood ratio test between two predefined relationship categories for pairs with ambiguity in their confidence interval, obtained using ML-Relate.

## Sheet: 1
Sample	Code	Microchip	Institution	Origin - States	Birth	Sex (Historical)	Sex (DNA)
HZ01	26439	977.200.001.259.029	Fundação Parque Zoológico de São Paulo	Rondônia	Nature	Male	Male
HZ02	16166	977.200.000.676.341	Fundação Parque Zoológico de São Paulo	Britânia - Goiás	Nature	Female	Female
HZ03	20189	AVID 069.862.570	Fundação Parque Zoológico de São Paulo	Unknown - Pará*	Nature	Female	Female
HZ04	1725IB	963.008.000.141.725	RBV da Itaipu Binacional	Bahia	Nature	Female	Female
HZ05	339610	963.000.000.339.610	RBV da Itaipu Binacional	Pará	Nature	Male	Male
HZ06	211482	977.200.001.211.482	RBV da Itaipu Binacional	Pará	Nature	Male	Male
HZ07	602	963.008.000.141.608	RBV da Itaipu Binacional	Tucuruí - Pará	Nature	Female	Female
HZ08	594	963.008.000.141.620	RBV da Itaipu Binacional	Tucuruí - Pará	Nature	Female	Female
HZ09	1929	963.000.000.001.929	Parque das Aves	Pará	Nature	Male	Male
HZ10	4567IB	953.000.000.094.567	RBV da Itaipu Binacional	Pará	Nature	Male	Male
HZ11	2828	977.200.001.170.386	Parque das Aves	Unknown	Nature	Female	Female
HZ12	8831	900.115.000.378.831	RBV da Itaipu Binacional	Unknown	Nature	Female	Female
HZ13	141710IB	963.008.000.141.710	RBV da Itaipu Binacional	Paraná	Nature	Male	Male
HZ14	8932	900.032.001.008.932	Zoológico Municipal de Curitiba	Matupá - Mato Grosso	Nature	Female	Female
HZ15	12919	985.121.005.412.919	Zoológico Municipal de Curitiba	CASIB	Captive	Female	Female
HZ16	41678	963.008.000.141.678	Zoológico Municipal de Curitiba	CASIB	Captive	Male	Male
HZ17	17108	977.200.000.701.102	Fundação Parque Zoológico de São Paulo	Unknown - Pará*	Nature	Male	Male
HZ18	6956	977.200.004.892.688	Zoológico de Brasília	Unknown - Pará*	Nature	Male	Male
HZ19	6916	977.200.004.928.177	Zoológico de Brasília	Salvador - Bahia	Nature	Female	Female
HZ20	AV0728	963.000.000.195.035	Zoológico de Belo Horizonte	Guajará Mirim - Rondônia	Nature	Male	Male
HZ21	AV0005	-	Zoológico de Belo Horizonte	Unknown	Nature	Male	Male
HZ22	AV0007	963.000.000.167.101	Zoológico de Belo Horizonte	Rondônia	Nature	Female	Female
HZ23	-	963.008.000.038.298	Hayabusa Falcoaria e Consultoria Ambiental	Santarém - Pará	Nature	Male	Male
HZ24	-	963.008.000.033.766	Hayabusa Falcoaria e Consultoria Ambiental	Pará	Nature	Female	Female
HZ25	HHF AP	-	Hayabusa Falcoaria e Consultoria Ambiental	Laranjal do Jari - Amapá	Nature	Female	Female
*, probable state of origin; RVB, Refúgio Biológico Bela Vista; CASIB, Criadouro de Animais Silvestres da Itaipu Binacional.

## Sheet: 2
Individuals	loc-01		loc-02		loc-03		loc-04		loc-05		loc-06		loc-08		loc-09		loc-12		loc-18
HZ01	113	117	154	154	158	156	78	78	140	139	79	80	121	115	151	151	81	81	110	110
HZ02	117	117	158	159	158	158	78	78	139	133	79	80	115	115	151	151	81	79	110	110
HZ03	113	117	160	154	158	156	78	78	140	139	79	80	115	115	153	153	81	79	110	108
HZ04	113	117	154	154	158	158	80	78	139	130	80	78	115	115	155	155	81	81	110	110
HZ05	117	117	160	160	158	156	78	78	140	139	78	78	121	115	153	153	81	81	110	110
HZ06	117	117	158	156	0	0	78	78	139	139	79	80	115	115	153	153	81	81	110	110
HZ07	117	117	154	153	158	158	78	78	139	139	80	78	121	121	153	153	81	79	110	110
HZ08	113	117	158	156	164	158	78	78	139	139	79	80	115	115	153	153	81	79	110	110
HZ09	113	117	160	154	158	156	78	78	148	139	77	78	115	115	153	153	81	81	110	110
HZ10	117	117	154	153	164	158	78	78	149	139	79	80	115	115	153	153	79	77	110	110
HZ11	113	117	154	154	156	156	78	78	139	139	79	80	115	115	153	153	79	79	110	108
HZ12	117	117	158	156	158	158	78	78	0	0	78	78	121	115	153	153	81	81	110	110
HZ13	117	117	0	0	158	156	78	78	139	139	80	78	121	119	153	153	81	81	110	110
HZ14	117	117	156	156	0	0	78	78	0	0	79	80	115	115	153	151	81	81	110	110
HZ15	117	117	156	156	158	158	78	78	139	139	80	78	121	115	153	153	81	81	110	110
HZ16	117	117	156	156	158	157	78	78	139	139	80	78	121	119	153	153	81	81	110	110
HZ17	117	117	158	157	164	164	78	78	139	136	79	80	115	115	153	151	81	81	104	104
HZ18	117	117	156	156	158	156	78	78	139	136	79	80	123	115	153	153	81	81	110	110
HZ19	117	117	160	160	158	156	78	78	139	139	79	80	115	115	153	153	81	81	110	110
HZ20	117	117	156	156	158	158	78	78	139	139	79	80	115	115	147	147	81	81	110	110
HZ21	117	117	154	154	158	156	78	78	139	136	78	78	115	115	151	151	81	81	110	108
HZ22	117	117	156	156	0	0	78	78	139	139	79	80	119	115	151	151	81	81	112	110
HZ23	117	117	158	156	164	158	78	78	0	0	80	78	115	115	153	153	81	79	110	110
HZ24	117	117	158	156	158	157	78	78	139	139	79	80	115	115	153	153	81	79	110	110
HZ25	117	117	0	0	164	164	78	78	140	139	79	80	115	115	153	151	81	81	110	104

## Sheet: 3
loci	1	1+2	1+2+3	1+2+3+4	1+2+3+4+5	1+2+3+4+5+6	1+2+3+4+5+6+8	1+2+3+4+5+6+8+9	1+2+3+4+5+6+8+ 9+12	1+2+3+4+5+6+8+ 9+12+18
Q	0.17599	0.795468	0.898501	0.902766	0.94752	0.976062	0.983404	0.990027	0.992675	0.994641
I	0.612142	0.0512621	0.0111586	0.0102003	0.0032122	0.000571029	0.000259542	8.39333e-05	3.85705e-05	2.03628e-05
loci	2	2+3	2+3+5	2+3+5+6
Q	0.751784	0.876823	0.933518	0.969675
I	0.0837422	0.0182288	0.00574048	0.00102048

## Sheet: 4
MATRIX OF MAXIMUM LIKELIHOOD RELATEDNESS
Inds	HZ01	HZ02	HZ03	HZ04	HZ05	HZ06	HZ07	HZ08	HZ09	HZ10	HZ11	HZ12	HZ13	HZ15	HZ16	HZ17	HZ18	HZ19	HZ20	HZ21	HZ22	HZ23	HZ24	HZ25
HZ01	-	U	HS	U	U	U	U	U	U	U	HS	U	U	U	U	U	U	U	U	FS	U	U	U	HS
HZ02	0.17	-	U	U	U	U	U	U	U	U	U	U	U	U	U	U	U	U	U	U	U	U	HS	U
HZ03	0.30	0.01	-	U	HS	U	U	U	FS	U	PO	U	U	U	U	U	U	PO	U	U	U	U	U	U
HZ04	0.17	0.00	0.00	-	U	U	U	U	U	U	U	U	U	U	U	U	U	U	U	U	U	U	U	U
HZ05	0.33	0.00	0.19	0.00	-	U	HS	U	PO	U	U	FS	PO	HS	U	U	U	FS	U	U	U	U	U	U
HZ06	0.00	0.05	0.00	0.00	0.00	-	U	FS	U	U	U	FS	U	PO	U	U	PO	FS	FS	U	U	FS	FS	U
HZ07	0.03	0.01	0.00	0.00	0.18	0.00	-	U	U	HS	U	HS	PO	FS	HS	U	U	U	U	U	U	U	U	U
HZ08	0.04	0.09	0.33	0.00	0.00	0.57	0.00	-	U	HS	HS	U	U	U	U	U	U	U	U	U	U	FS	FS	HS
HZ09	0.11	0.00	0.38	0.06	0.39	0.00	0.00	0.04	-	U	U	U	U	U	U	U	U	HS	U	U	U	U	U	U
HZ10	0.00	0.00	0.00	0.00	0.00	0.24	0.19	0.27	0.00	-	HS	U	U	U	U	U	U	U	U	U	U	HS	U	U
HZ11	0.20	0.00	0.54	0.13	0.00	0.13	0.00	0.30	0.11	0.16	-	U	U	U	U	U	U	U	U	U	U	U	U	U
HZ12	0.00	0.00	0.00	0.00	0.55	0.44	0.28	0.11	0.00	0.00	0.00	-	PO	PO	PO	U	U	U	U	U	U	PO	U	U
HZ13	0.00	0.00	0.00	0.00	0.50	0.24	0.50	0.00	0.07	0.00	0.00	0.50	-	PO	FS	U	U	U	U	U	HS	U	U	U
HZ15	0.00	0.00	0.00	0.02	0.20	0.50	0.43	0.00	0.00	0.00	0.00	0.61	0.61	-	FS	U	HS	U	FS	U	U	PO	HS	U
HZ16	0.00	0.00	0.00	0.00	0.08	0.10	0.25	0.00	0.00	0.00	0.00	0.50	0.77	0.70	-	U	U	U	U	U	HS	U	HS	U
HZ17	0.00	0.00	0.00	0.00	0.00	0.06	0.00	0.10	0.00	0.00	0.00	0.00	0.00	0.00	0.00	-	U	U	U	U	U	U	U	FS
HZ18	0.10	0.00	0.04	0.00	0.10	0.50	0.00	0.00	0.00	0.00	0.00	0.00	0.21	0.20	0.20	0.19	-	U	HS	U	U	U	U	U
HZ19	0.10	0.00	0.38	0.00	0.43	0.72	0.00	0.16	0.23	0.12	0.04	0.00	0.45	0.00	0.00	0.00	0.36	-	U	U	U	U	U	U
HZ20	0.00	0.18	0.00	0.00	0.00	0.45	0.00	0.01	0.00	0.00	0.00	0.00	0.00	0.38	0.19	0.00	0.26	0.27	-	U	FS	U	U	U
HZ21	0.32	0.13	0.13	0.08	0.20	0.00	0.00	0.00	0.04	0.00	0.20	0.13	0.00	0.00	0.00	0.13	0.18	0.00	0.00	-	U	U	U	U
HZ22	0.21	0.20	0.00	0.00	0.00	0.06	0.00	0.00	0.00	0.00	0.00	0.00	0.14	0.17	0.26	0.00	0.24	0.06	0.38	0.15	-	U	U	HS
HZ23	0.00	0.08	0.00	0.00	0.00	0.45	0.32	0.60	0.00	0.27	0.00	0.50	0.18	0.50	0.08	0.11	0.00	0.00	0.00	0.00	0.00	-	FS	HS
HZ24	0.00	0.22	0.12	0.00	0.00	0.76	0.08	0.63	0.00	0.12	0.06	0.18	0.00	0.17	0.26	0.00	0.03	0.30	0.13	0.00	0.00	0.54	-	U
HZ25	0.19	0.00	0.16	0.00	0.07	0.17	0.00	0.14	0.00	0.06	0.00	0.00	0.00	0.00	0.00	0.72	0.00	0.06	0.06	0.00	0.18	0.17	0.00	-

## Sheet: 5
LIST OF LOG-LIKELIHOODS AND LIKELIHOOD RATIO TEST FOR TWO A PRIORI RELATIONSHIPS
This output shows the Ln(Likelihood) for each of the four following relationships:
U = Unrelated
HS = Half Sibs
FS = Full Sibs
PO = Parent / Offspring
Interpretation
r This column list of maximum likelihood estimates of relatedness.
R This column lists the relationship with the highest likelihood.
LnL(R) This column lists the log likelihood of R
Delta Ln(L) These columns list how much lower the log likelihoods are for the other relationships. For example, if there is a 2.1 the FS column, it means
that the loglikelihood of the individuals being full sibs is 2.1 less than the loglikelihood of the relationship with the highest likelihood.
95% IC The following list shows which relationships are consistent with the genetic data at the 0.05 level of significance.
Note: A Delta Ln(L) of '9999' indicates that the relationship is not possible.
Interpretation Test p-value: If the p-value is less than 0.05, the putative relationship can be considered significantly better than the alternative. However, when multiple tests are performed,
it is necessary to apply the Bonferroni correction by dividing 0.05 by the number of comparisons. Only p-values smaller than this corrected threshold should be considered statistically significant
(values shown in bold and marked with an asterisk).
					Delta Ln(L)					Test p-value
Ind1	Ind2	r	R	LnL(R)	U	HS	FS	PO	95% IC	U	HS	FS	PO	Related?
HZ01	HZ02	0.1654	U	-30.63	-	0.42	1.35	9999	U, HS	-	0.183	-	-	Ambigous
HZ01	HZ03	0.3023	HS	-27.16	0.70	-	0.03	9999	U, HS, FS	0.105	-	0.280	-	Ambigous
HZ01	HZ04	0.1659	U	-35.26	-	1.68	3.58	9999	U, HS, FS	-	0.216	0.042	-	Ambigous
HZ01	HZ05	0.3262	U	-27.34	-	0.30	1.42	9999	U, HS	-	0.104	-	-	Ambigous
HZ01	HZ06	0.0000	U	-19.44	-	2.18	5.01	9999	U, HS	-	0.024*	-	-	NO
HZ01	HZ07	0.0317	U	-27.23	-	1.10	3.70	9999	U, HS	-	0.174	-	-	Ambigous
HZ01	HZ08	0.0421	U	-24.51	-	0.80	1.60	9999	U, HS	-	0.029*	-	-	NO
HZ01	HZ09	0.1148	U	-29.65	-	2.77	6.19	9999	U, HS, FS	-	0.127	0.024*	-	Ambigous
HZ01	HZ10	0.0000	U	-31.17	0.45	-	1.07	9999	U, HS	-	0.011*	-	-	NO
HZ01	HZ11	0.2038	HS	-30.14	-	2.00	5.29	9999	U, HS, FS	0.257	-	0.100	-	Ambigous
HZ01	HZ12	0.0000	U	-21.37	-	1.57	3.35	9999	U, HS	-	0.014*	-	-	NO
HZ01	HZ13	0.0000	U	-20.7	-	0.31	1.13	9999	U, HS, FS	-	0.131	0.024*	-	Ambigous
HZ01	HZ15	0.0000	U	-22.74	-	0.99	2.33	9999	U, HS	-	0.025*	-	-	NO
HZ01	HZ16	0.0000	U	-27.06	-	1.95	4.50	9999	U, HS	-	0.010*	-	-	NO
HZ01	HZ17	0.0000	U	-34.64	-	1.28	2.91	9999	U	-	-	-	-	NO
HZ01	HZ18	0.1007	U	-26.67	-	0.47	3.19	9999	U, HS	-	0.015*	-	-	NO
HZ01	HZ19	0.1008	U	-23.91	-	1.72	3.68	9999	U, HS	-	0.041*	-	-	NO
HZ01	HZ20	0.0000	U	-27.52	-	1.20	3.43	9999	U, HS	-	0.021*	-	-	NO
HZ01	HZ21	0.3171	FS	-29.05	-	1.31	3.47	9999	FS	-	-	-	-	YES
HZ01	HZ22	0.2116	U	-26.63	0.25	-	1.70	9999	U, HS, FS	-	0.201	0.067	-	Ambigous
HZ01	HZ23	0.0000	U	-20.76	-	1.31	2.93	9999	U	-	-	-	-	NO
HZ01	HZ24	0.0000	U	-24.51	-	1.49	3.36	9999	U	-	-	-	-	NO
HZ01	HZ25	0.1943	HS	-23.29	-	0.19	1.04	9999	U, HS, FS	0.204	-	0.117	-	Ambigous
HZ02	HZ03	0.0142	U	-30.04	-	0.10	0.31	9999	U, HS	-	0.018*	-	-	NO
HZ02	HZ04	0.0000	U	-37.43	-	1.61	4.13	9999	U	-	-	-	-	NO
HZ02	HZ05	0.0000	U	-29.52	-	2.24	5.24	9999	U	-	-	-	-	NO
HZ02	HZ06	0.0452	U	-21.84	1.99	1.14	-	0.7	U, HS, FS	-	0.213	0.057	-	Ambigous
HZ02	HZ07	0.0123	U	-29.41	-	1.20	2.85	9999	U, HS	-	0.016*	-	-	NO
HZ02	HZ08	0.0912	U	-26.68	-	0.67	1.98	9999	U, HS, FS	-	0.244	0.061	-	Ambigous
HZ02	HZ09	0.0000	U	-31.83	-	2.74	6.11	9999	U	-	-	-	-	NO
HZ02	HZ10	0.0000	U	-33.35	0.49	0.30	-	9999	U, HS	-	0.054	-	-	Ambigous
HZ02	HZ11	0.0000	U	-32.37	-	0.28	1.85	9999	U, HS	-	0.015*	-	-	NO
HZ02	HZ12	0.0000	U	-22.16	1.04	0.02	0.69	-	U, HS	-	0.071	-	-	Ambigous
HZ02	HZ13	0.0000	U	-20.55	-	1.25	2.82	9999	U, HS	-	0.011*	-	-	NO
HZ02	HZ15	0.0000	U	-24.92	-	1.18	3.62	9999	U, HS	-	0.018*	-	-	NO
HZ02	HZ16	0.0000	U	-29.24	-	1.17	2.84	9999	U	-	-	-	-	NO
HZ02	HZ17	0.0000	U	-36.82	-	1.90	4.53	9999	U, HS	-	0.111	-	-	Ambigous
HZ02	HZ18	0.0000	U	-28.85	-	1.18	2.78	9999	U, HS	-	0.015*	-	-	NO
HZ02	HZ19	0.0000	U	-26.09	-	0.54	1.90	1.78	U, HS	-	0.041*	-	-	NO
HZ02	HZ20	0.1803	U	-29.7	-	2.01	5.30	9999	U, HS, FS	-	0.086	0.027	-	Ambigous
HZ02	HZ21	0.1264	U	-31.98	-	2.65	5.63	9999	U, HS	-	0.077	-	-	Ambigous
HZ02	HZ22	0.2027	U	-29.03	-	0.86	1.61	9999	U, HS, FS	-	0.258	0.066	-	Ambigous
HZ02	HZ23	0.0831	U	-21.55	0.65	-	0.33	9999	U, HS, FS	-	0.260	0.061	-	Ambigous
HZ02	HZ24	0.2229	HS	-26.57	0.09	-	0.19	9999	U, HS, FS	0.234	-	0.190	-	Ambigous
HZ02	HZ25	0.0000	U	-23.37	-	1.97	4.50	9999	U, HS, FS	-	0.151	0.026	-	Ambigous
HZ03	HZ04	0.0000	U	-34.67	0.05	-	0.87	9999	U, HS	-	0.064	-	-	Ambigous
HZ03	HZ05	0.1856	HS	-26.3	-	1.76	4.45	9999	U, HS, FS	0.153	-	0.073	-	Ambigous
HZ03	HZ06	0.0000	U	-18.85	5.28	2.01	1.02	-	U, HS	-	0.076	-	-	Ambigous
HZ03	HZ07	0.0000	U	-26.64	-	1.50	3.66	9999	U, HS	-	0.054	-	-	Ambigous
HZ03	HZ08	0.3266	U	-23.92	-	2.25	5.78	9999	U, HS, FS	-	0.271	0.114	-	Ambigous
HZ03	HZ09	0.3786	FS	-28.58	-	1.15	2.30	9999	HS, FS	-	0.182	-	-	YES
HZ03	HZ10	0.0000	U	-30.58	-	0.78	3.29	9999	U, HS, FS	-	0.157	0.027	-	Ambigous
HZ03	HZ11	0.5397	PO	-24.32	0.20	-	0.48	9999	FS, PO	-	-	0.074	-	YES
HZ03	HZ12	0.0000	U	-20.78	-	0.13	1.83	9999	U	-	-	-	-	NO
HZ03	HZ13	0.0000	U	-20.11	0.16	-	1.31	9999	U, HS	-	0.040*	-	-	NO
HZ03	HZ15	0.0000	U	-22.15	-	1.82	3.95	9999	U, HS	-	0.013*	-	-	NO
HZ03	HZ16	0.0000	U	-26.47	-	1.04	2.88	9999	U	-	-	-	-	NO
HZ03	HZ17	0.0000	U	-34.06	-	2.11	5.09	9999	U	-	-	-	-	NO
HZ03	HZ18	0.0443	U	-26.09	-	1.21	3.40	9999	U, HS	-	0.042*	-	-	NO
HZ03	HZ19	0.3810	PO	-22.52	1.67	0.75	-	9999	U, HS, FS, PO	0.074	0.355	0.260	-	Ambigous
HZ03	HZ20	0.0000	U	-26.93	0.33	0.23	-	9999	U, HS	-	0.010*	-	-	NO
HZ03	HZ21	0.1284	U	-29.21	0.82	-	0.72	9999	U, HS	-	0.163	-	-	Ambigous
HZ03	HZ22	0.0000	U	-26.04	-	0.60	1.62	9999	U	-	-	-	-	NO
HZ03	HZ23	0.0000	U	-20.17	-	0.42	1.95	9999	U, HS	-	0.065	-	-	Ambigous
HZ03	HZ24	0.1245	U	-23.92	-	1.97	4.37	9999	U, HS, FS	-	0.099	0.027	-	Ambigous
HZ03	HZ25	0.1603	U	-22.93	-	3.23	6.92	9999	U, HS, FS	-	0.135	0.033	-	Ambigous
HZ04	HZ05	0.0000	U	-34.14	-	0.66	2.03	9999	U, HS	-	0.009*	-	-	NO
HZ04	HZ06	0.0000	U	-26.47	-	1.90	4.53	9999	U, HS	-	0.009*	-	-	NO
HZ04	HZ07	0.0000	U	-34.03	-	1.34	3.25	9999	U, HS	-	0.042*	-	-	NO
HZ04	HZ08	0.0000	U	-31.31	-	1.71	3.83	9999	U, HS	-	0.022*	-	-	NO
HZ04	HZ09	0.0642	U	-36.45	1.94	0.83	0.68	-	U, HS, FS	-	0.222	0.028	-	Ambigous
HZ04	HZ10	0.0000	U	-37.97	-	0.29	0.73	9999	U, HS	-	0.008*	-	-	NO
HZ04	HZ11	0.1262	U	-36.99	1.88	0.71	0.50	-	U, HS	-	0.028*	-	-	NO
HZ04	HZ12	0.0000	U	-26.78	-	1.26	3.07	9999	U, HS	-	0.051	-	-	Ambigous
HZ04	HZ13	0.0000	U	-27.5	-	0.51	1.40	9999	U, HS	-	0.018*	-	-	NO
HZ04	HZ15	0.0227	U	-29.54	-	1.77	3.97	9999	U, HS	-	0.027*	-	-	NO
HZ04	HZ16	0.0000	U	-33.86	-	1.26	3.60	9999	U	-	-	-	-	NO
HZ04	HZ17	0.0000	U	-41.45	1.78	0.79	1.05	-	U	-	-	-	-	NO
HZ04	HZ18	0.0000	U	-33.48	-	1.53	3.70	9999	U	-	-	-	-	NO
HZ04	HZ19	0.0000	U	-30.71	-	1.69	4.05	9999	U, HS	-	0.008*	-	-	NO
HZ04	HZ20	0.0000	U	-34.33	-	1.82	4.84	9999	U, HS	-	0.022*	-	-	NO
HZ04	HZ21	0.0785	U	-36.6	-	1.51	3.35	9999	U, HS	-	0.180	-	-	Ambigous
HZ04	HZ22	0.0000	U	-33.66	0.24	-	0.66	9999	U	-	-	-	-	NO
HZ04	HZ23	0.0000	U	-26.17	0.65	0.21	0.55	-	U, HS	-	0.017*	-	-	NO
HZ04	HZ24	0.0000	U	-31.31	1.00	0.15	-	9999	U	-	-	-	-	NO
HZ04	HZ25	0.0000	U	-30.32	-	0.27	1.85	0.87	U	-	-	-	-	NO
HZ05	HZ06	0.0000	U	-18.33	-	1.00	2.99	9999	U, HS	-	0.044*	-	-	NO
HZ05	HZ07	0.1797	HS	-25.86	-	1.69	4.12	9999	U, HS, FS	0.196	-	0.021*	-	Ambigous
HZ05	HZ08	0.0000	U	-23.39	-	2.61	5.83	9999	U	-	-	-	-	NO
HZ05	HZ09	0.3867	PO	-27.5	3.06	1.35	0.55	-	U, HS, FS, PO	0.061	0.357	0.145	-	Ambigous
HZ05	HZ10	0.0000	U	-30.05	1.88	0.86	0.24	-	U	-	-	-	-	NO
HZ05	HZ11	0.0000	U	-29.07	-	1.92	4.86	9999	U	-	-	-	-	NO
HZ05	HZ12	0.5486	FS	-18.58	-	2.59	5.91	9999	HS, FS	-	0.103	-	-	YES
HZ05	HZ13	0.5000	PO	-16.26	-	2.60	6.07	9999	HS, FS, PO	-	0.143	0.151	-	YES
HZ05	HZ15	0.1984	HS	-21.39	-	2.41	5.21	9999	U, HS, FS	0.203	-	0.136	-	Ambigous
HZ05	HZ16	0.0828	U	-25.94	-	0.16	1.58	9999	U, HS, FS	-	0.252	0.038	-	Ambigous
HZ05	HZ17	0.0000	U	-33.53	-	0.08	0.75	9999	U	-	-	-	-	NO
HZ05	HZ18	0.0956	U	-25.56	0.47	-	0.48	9999	U, HS	-	0.028*	-	-	NO
HZ05	HZ19	0.4331	FS	-20.77	-	1.05	3.08	9999	FS	-	-	-	-	YES
HZ05	HZ20	0.0000	U	-26.41	-	1.77	4.22	9999	U	-	-	-	-	NO
HZ05	HZ21	0.2008	U	-28.68	-	2.46	5.35	9999	U, HS	-	0.087	-	-	Ambigous
HZ05	HZ22	0.0000	U	-25.52	-	3.12	6.67	9999	U	-	-	-	-	NO
HZ05	HZ23	0.0000	U	-19.64	2.16	0.97	1.45	-	U, HS	-	0.122	-	-	Ambigous
HZ05	HZ24	0.0000	U	-23.39	3.96	2.25	-	1.47	U, HS	-	0.010*	-	-	NO
HZ05	HZ25	0.0671	U	-21.02	2.99	1.29	-	0.03	U, HS	-	0.070	-	-	Ambigous
HZ06	HZ07	0.0000	U	-18.44	-	2.04	4.86	9999	U, HS	-	0.040*	-	-	NO
HZ06	HZ08	0.5684	FS	-13.15	-	0.77	2.65	9999	HS, FS, PO	-	0.058	-	0.049	YES
HZ06	HZ09	0.0000	U	-20.64	-	2.72	5.71	9999	U, HS	-	0.047*	-	-	NO
HZ06	HZ10	0.2358	U	-21.8	-	3.65	7.77	9999	U, HS, FS	-	0.097	0.035	-	Ambigous
HZ06	HZ11	0.1262	U	-19.57	-	3.32	7.06	9999	U, HS	-	0.059	-	-	Ambigous
HZ06	HZ12	0.4402	FS	-13.66	-	0.22	0.98	9999	U, HS, FS	0.098	0.202	-	-	Ambigous
HZ06	HZ13	0.2430	U	-12.06	-	3.46	7.60	9999	U, HS, FS	-	0.218	0.083	-	Ambigous
HZ06	HZ15	0.5000	PO	-13.31	-	0.13	1.96	9999	U, HS, FS, PO	0.083	0.306	0.188	-	Ambigous
HZ06	HZ16	0.1021	U	-16.44	-	3.29	6.97	9999	U, HS, FS	-	0.277	0.080	-	Ambigous
HZ06	HZ17	0.0624	U	-23.31	-	1.48	3.78	9999	U, HS, FS	-	0.235	0.065	-	Ambigous
HZ06	HZ18	0.5000	PO	-16.82	-	2.98	6.19	9999	U, HS, FS, PO	0.074	0.279	0.268	-	Ambigous
HZ06	HZ19	0.7178	FS	-14.03	-	1.97	4.76	9999	HS, FS	-	0.129	-	-	YES
HZ06	HZ20	0.4534	FS	-18.25	-	2.44	5.40	9999	U, HS, FS	0.087	0.214	-	-	Ambigous
HZ06	HZ21	0.0000	U	-20.79	-	2.62	5.93	9999	U	-	-	-	-	NO
HZ06	HZ22	0.0624	U	-20.33	-	3.13	6.78	9999	U, HS, FS	-	0.205	0.057	-	Ambigous
HZ06	HZ23	0.4504	FS	-11.66	-	1.78	3.33	9999	U, HS, FS, PO	0.047	0.129	-	0.108	Ambigous
HZ06	HZ24	0.7607	FS	-11.13	-	1.87	4.11	9999	FS	-	-	-	-	YES
HZ06	HZ25	0.1682	U	-12.56	-	1.32	2.83	9999	U, HS, FS, PO	-	0.298	0.119	0.039	Ambigous
HZ07	HZ08	0.0000	U	-23.28	-	2.58	6.05	9999	U, HS	-	0.054	-	-	Ambigous
HZ07	HZ09	0.0000	U	-28.43	-	1.49	2.89	9999	U, HS	-	0.055	-	-	Ambigous
HZ07	HZ10	0.1894	HS	-29.29	0.84	0.32	0.29	-	U, HS, FS	0.115	-	0.204	-	Ambigous
HZ07	HZ11	0.0018	U	-28.97	-	1.71	4.15	9999	U, HS	-	0.109	-	-	Ambigous
HZ07	HZ12	0.2769	HS	-20.74	-	0.44	1.79	1.37	U, HS, FS	0.087	-	0.124	-	Ambigous
HZ07	HZ13	0.5000	PO	-16.5	-	1.57	3.32	9999	HS, FS, PO	-	0.172	0.200	-	YES
HZ07	HZ15	0.4250	FS	-20.51	-	1.75	3.55	9999	U, HS, FS	0.055	0.220	-	-	Ambigous
HZ07	HZ16	0.2458	HS	-25.37	-	1.35	3.69	9999	U, HS, FS	0.148	-	0.171	-	Ambigous
HZ07	HZ17	0.0000	U	-33.42	-	0.48	1.70	9999	U	-	-	-	-	NO
HZ07	HZ18	0.0000	U	-25.45	-	0.39	0.89	9999	U, HS	-	0.018*	-	-	NO
HZ07	HZ19	0.0000	U	-22.69	0.28	-	0.36	0.45	U, HS	-	0.036*	-	-	NO
HZ07	HZ20	0.0000	U	-26.3	-	0.28	0.98	9999	U, HS	-	0.012*	-	-	NO
HZ07	HZ21	0.0000	U	-28.57	-	1.10	2.55	9999	U, HS	-	0.044*	-	-	NO
HZ07	HZ22	0.0000	U	-25.63	-	1.33	2.66	9999	U	-	-	-	-	NO
HZ07	HZ23	0.3180	U	-20.95	-	1.31	2.92	9999	U, HS, FS	-	0.147	0.062	-	Ambigous
HZ07	HZ24	0.0798	U	-23.28	0.80	0.02	0.32	-	U, HS, FS	-	0.091	0.022*	-	Ambigous
HZ07	HZ25	0.0000	U	-21.2	-	2.02	4.87	9999	U	-	-	-	-	NO
HZ08	HZ09	0.0421	U	-25.7	2.02	0.94	-	9999	U, HS	-	0.055	-	-	Ambigous
HZ08	HZ10	0.2735	HS	-27.13	0.87	0.58	-	9999	U, HS, FS	0.243	-	0.238	-	Ambigous
HZ08	HZ11	0.2971	HS	-26.05	-	1.37	3.31	9999	U, HS, FS	0.216	-	0.169	-	Ambigous
HZ08	HZ12	0.1098	U	-18.83	-	0.67	1.46	9999	U, HS, FS	-	0.143	0.035	-	Ambigous
HZ08	HZ13	0.0000	U	-17.13	0.53	-	0.54	9999	U, HS	-	0.047*	-	-	NO
HZ08	HZ15	0.0000	U	-18.79	-	1.19	2.36	9999	U, HS, FS, PO	-	0.220	0.028	0.015*	Ambigous
HZ08	HZ16	0.0000	U	-23.11	-	0.68	2.00	9999	U, HS	-	0.070	-	-	Ambigous
HZ08	HZ17	0.0979	U	-30.7	-	1.16	2.74	9999	U, HS, FS	-	0.262	0.024*	-	Ambigous
HZ08	HZ18	0.0000	U	-22.73	-	0.05	0.04	9999	U, HS, FS, PO	-	0.179	0.030	0.006*	Ambigous
HZ08	HZ19	0.1557	U	-19.96	-	0.53	1.64	9999	U, HS, FS	-	0.129	0.040	-	Ambigous
HZ08	HZ20	0.0053	U	-23.57	-	1.31	2.87	9999	U, HS, FS	-	0.190	0.041	-	Ambigous
HZ08	HZ21	0.0000	U	-25.85	-	1.86	3.79	9999	U	-	-	-	-	NO
HZ08	HZ22	0.0000	U	-22.33	-	0.14	0.14	9999	U, HS	-	0.081	-	-	Ambigous
HZ08	HZ23	0.6045	FS	-15.65	-	1.63	3.72	9999	FS, PO	-	-	-	0.037*	YES
HZ08	HZ24	0.6260	FS	-18.1	-	0.93	1.91	9999	FS	-	-	-	-	YES
HZ08	HZ25	0.1427	HS	-19.87	-	1.94	4.46	9999	U, HS, FS, PO	0.245	-	0.047	0.000*	Ambigous
HZ09	HZ10	0.0000	U	-32.37	-	1.63	3.85	9999	U, HS	-	0.009*	-	-	NO
HZ09	HZ11	0.1088	U	-31.39	-	2.22	5.04	9999	U, HS, FS	-	0.260	0.028	-	Ambigous
HZ09	HZ12	0.0000	U	-21.18	0.48	0.16	-	9999	U, HS, FS	-	0.185	0.025	-	Ambigous
HZ09	HZ13	0.0695	U	-21.9	-	1.87	4.05	9999	U, HS, FS	-	0.161	0.044	-	Ambigous
HZ09	HZ15	0.0000	U	-23.94	-	0.38	1.47	9999	U, HS	-	0.075	-	-	Ambigous
HZ09	HZ16	0.0000	U	-28.26	-	2.19	4.95	9999	U, HS	-	0.014*	-	-	NO
HZ09	HZ17	0.0000	U	-35.84	-	1.80	3.74	9999	U	-	-	-	-	NO
HZ09	HZ18	0.0000	U	-27.87	-	2.72	5.45	9999	U, HS	-	0.024*	-	-	NO
HZ09	HZ19	0.2276	HS	-24.58	-	0.75	2.11	9999	U, HS, FS	0.136	-	0.157	-	Ambigous
HZ09	HZ20	0.0000	U	-28.72	-	1.23	2.86	9999	U	-	-	-	-	NO
HZ09	HZ21	0.0442	U	-31	0.35	0.01	-	9999	U, HS, FS	-	0.202	0.026	-	Ambigous
HZ09	HZ22	0.0000	U	-27.83	-	0.56	1.51	9999	U	-	-	-	-	NO
HZ09	HZ23	0.0000	U	-20.57	-	2.39	4.67	9999	U, HS	-	0.068	-	-	Ambigous
HZ09	HZ24	0.0000	U	-25.7	0.05	-	0.26	9999	U, HS	-	0.011*	-	-	NO
HZ09	HZ25	0.0000	U	-24.72	-	0.65	1.26	9999	U	-	-	-	-	NO
HZ10	HZ11	0.1613	HS	-32.74	0.74	0.21	-	9999	U, HS, FS	0.221	-	0.048	-	Ambigous
HZ10	HZ12	0.0000	U	-22.7	-	0.99	2.60	9999	U, HS	-	0.009*	-	-	NO
HZ10	HZ13	0.0000	U	-22.32	-	0.51	2.12	9999	U, HS	-	0.015*	-	-	NO
HZ10	HZ15	0.0000	U	-25.46	-	0.44	2.14	9999	U, HS	-	0.018*	-	-	NO
HZ10	HZ16	0.0000	U	-29.77	-	0.91	2.00	9999	U	-	-	-	-	NO
HZ10	HZ17	0.0000	U	-37.36	-	2.14	4.59	9999	U, HS	-	0.030*	-	-	NO
HZ10	HZ18	0.0000	U	-29.39	-	1.29	4.39	9999	U, HS	-	0.016*	-	-	NO
HZ10	HZ19	0.1211	U	-26.63	-	3.10	6.93	9999	U, HS	-	0.055	-	-	Ambigous
HZ10	HZ20	0.0000	U	-30.24	-	0.34	1.92	9999	U, HS	-	0.014*	-	-	NO
HZ10	HZ21	0.0000	U	-32.51	-	2.46	5.78	9999	U	-	-	-	-	NO
HZ10	HZ22	0.0000	U	-28.99	-	0.05	1.44	9999	U	-	-	-	-	NO
HZ10	HZ23	0.2715	HS	-21.94	-	0.81	2.18	9999	U, HS, FS	0.227	-	0.224	-	Ambigous
HZ10	HZ24	0.1211	U	-27.22	-	1.01	2.67	9999	U, HS, FS	-	0.204	0.062	-	Ambigous
HZ10	HZ25	0.0617	U	-25.14	-	1.49	4.27	9999	U, HS, FS	-	0.208	0.035	-	Ambigous
HZ11	HZ12	0.0000	U	-24.52	-	2.27	5.50	9999	U	-	-	-	-	NO
HZ11	HZ13	0.0000	U	-22.44	-	0.97	2.91	9999	U, HS	-	0.046*	-	-	NO
HZ11	HZ15	0.0000	U	-24.48	-	1.14	2.67	9999	U	-	-	-	-	NO
HZ11	HZ16	0.0000	U	-28.8	-	1.90	3.91	9999	U	-	-	-	-	NO
HZ11	HZ17	0.0000	U	-36.38	-	2.20	4.97	9999	U	-	-	-	-	NO
HZ11	HZ18	0.0000	U	-28.41	-	0.35	0.94	9999	U, HS	-	0.038*	-	-	NO
HZ11	HZ19	0.0445	U	-25.65	-	0.14	0.66	9999	U, HS, FS	-	0.128	0.023*	-	Ambigous
HZ11	HZ20	0.0000	U	-29.26	-	2.42	5.25	9999	U	-	-	-	-	NO
HZ11	HZ21	0.1973	U	-31.53	-	2.60	6.12	9999	U, HS	-	0.288	-	-	Ambigous
HZ11	HZ22	0.0000	U	-26.76	-	2.70	5.78	9999	U	-	-	-	-	NO
HZ11	HZ23	0.0000	U	-23.91	-	0.33	1.14	9999	U, HS	-	0.061	-	-	Ambigous
HZ11	HZ24	0.0564	U	-26.24	-	2.50	5.47	9999	U, HS, FS	-	0.155	0.028	-	Ambigous
HZ11	HZ25	0.0000	U	-25.26	-	0.97	2.72	9999	U	-	-	-	-	NO
HZ12	HZ13	0.5000	PO	-13.62	-	2.78	6.20	9999	U, HS, FS, PO	0.032	0.150	0.067	-	Ambigous
HZ12	HZ15	0.6075	PO	-14.01	-	2.39	4.99	9999	HS, FS, PO	-	0.048	0.186	-	YES
HZ12	HZ16	0.5000	PO	-19.22	-	2.57	5.22	9999	HS, FS, PO	-	0.111	0.022*	-	YES
HZ12	HZ17	0.0000	U	-27.27	-	1.61	3.87	9999	U, HS	-	0.009*	-	-	NO
HZ12	HZ18	0.0000	U	-19.3	0.13	-	1.19	9999	U, HS, FS	-	0.168	0.033	-	Ambigous
HZ12	HZ19	0.0000	U	-18.24	-	0.52	1.40	9999	U, HS	-	0.055	-	-	Ambigous
HZ12	HZ20	0.0000	U	-21.85	0.80	-	0.52	9999	U, HS, FS	-	0.114	0.020*	-	Ambigous
HZ12	HZ21	0.1275	U	-22.42	-	0.81	2.38	9999	U, HS	-	0.104	-	-	Ambigous
HZ12	HZ22	0.0000	U	-21.18	-	0.43	0.96	9999	U, HS	-	0.023*	-	-	NO
HZ12	HZ23	0.5000	PO	-16.54	-	1.24	2.51	9999	U, HS, FS, PO	0.058	0.267	0.224	-	Ambigous
HZ12	HZ24	0.1777	U	-18.83	0.23	0.10	-	9999	U, HS, FS	-	0.217	0.073	-	Ambigous
HZ12	HZ25	0.0000	U	-16.81	-	0.92	2.24	9999	U, HS	-	0.016*	-	-	NO
HZ13	HZ15	0.6138	PO	-13.56	-	2.47	5.67	9999	HS, FS, PO	-	0.137	0.286	-	YES
HZ13	HZ16	0.7651	FS	-15.79	-	0.13	1.04	9999	FS	-	-	-	-	YES
HZ13	HZ17	0.0000	U	-24.56	-	1.09	2.62	9999	U	-	-	-	-	NO
HZ13	HZ18	0.2122	U	-19.37	-	1.71	3.80	9999	U, HS, FS	-	0.191	0.071	-	Ambigous
HZ13	HZ19	0.4476	U	-14.77	-	0.71	2.39	9999	U, HS, FS	-	0.283	0.137	-	Ambigous
HZ13	HZ20	0.0000	U	-20.21	1.15	0.57	-	0.34	U, HS	-	0.049*	-	-	NO
HZ13	HZ21	0.0000	U	-22.04	-	0.59	1.04	9999	U, HS	-	0.077	-	-	Ambigous
HZ13	HZ22	0.1430	HS	-19.2	2.58	1.41	-	0.8	U, HS, FS	0.233	-	0.057	-	Ambigous
HZ13	HZ23	0.1785	U	-14.8	-	1.07	2.81	9999	U, HS, FS	-	0.136	0.051	-	Ambigous
HZ13	HZ24	0.0000	U	-17.13	0.15	-	0.25	9999	U, HS	-	0.083	-	-	Ambigous
HZ13	HZ25	0.0000	U	-20.96	-	1.12	3.44	9999	U, HS	-	0.008*	-	-	NO
HZ15	HZ16	0.7025	FS	-18.36	1.11	0.36	0.42	-	HS, FS, PO	-	0.044*	-	0.196	YES
HZ15	HZ17	0.0000	U	-28.93	-	0.64	1.26	9999	U	-	-	-	-	NO
HZ15	HZ18	0.2032	HS	-20.69	0.47	0.12	0.52	-	U, HS, FS, PO	0.034	-	0.196	0.033	Ambigous
HZ15	HZ19	0.0000	U	-18.2	-	0.43	1.28	9999	U, HS, FS	-	0.157	0.035	-	Ambigous
HZ15	HZ20	0.3808	FS	-21.46	-	0.07	1.96	9999	U, HS, FS	0.099	0.255	-	-	Ambigous
HZ15	HZ21	0.0000	U	-24.09	-	0.38	1.78	1.16	U, HS	-	0.028*	-	-	NO
HZ15	HZ22	0.1734	U	-21.14	-	0.95	2.30	9999	U, HS, FS	-	0.163	0.043	-	Ambigous
HZ15	HZ23	0.5000	PO	-16	-	0.66	2.31	9999	U, HS, FS, PO	0.096	0.329	0.198	-	Ambigous
HZ15	HZ24	0.1684	HS	-18.75	-	1.56	4.08	9999	U, HS, FS, PO	0.253	-	0.064	0.065	Ambigous
HZ15	HZ25	0.0000	U	-18.25	-	1.25	3.56	9999	U, HS	-	0.029*	-	-	NO
HZ16	HZ17	0.0000	U	-33.25	-	2.23	4.92	9999	U	-	-	-	-	NO
HZ16	HZ18	0.2032	U	-25.28	0.12	-	0.40	9999	U, HS, FS	-	0.219	0.065	-	Ambigous
HZ16	HZ19	0.0000	U	-22.52	-	0.84	1.86	9999	U, HS	-	0.042*	-	-	NO
HZ16	HZ20	0.1938	U	-26.13	-	2.34	5.68	9999	U, HS, FS	-	0.153	0.041	-	Ambigous
HZ16	HZ21	0.0000	U	-28.4	-	1.93	4.48	9999	U	-	-	-	-	NO
HZ16	HZ22	0.2621	HS	-22.83	2.75	1.59	-	0.77	U, HS, FS	0.092	-	0.162	-	Ambigous
HZ16	HZ23	0.0773	U	-20.78	-	0.89	2.09	9999	U, HS, FS	-	0.180	0.049	-	Ambigous
HZ16	HZ24	0.2580	HS	-22.27	2.45	1.45	-	1.02	U, HS, FS	0.085	-	0.207	-	Ambigous
HZ16	HZ25	0.0000	U	-22.57	-	1.91	4.39	9999	U, HS	-	0.009*	-	-	NO
HZ17	HZ18	0.1874	U	-32.87	-	0.34	1.06	9999	U, HS	-	0.063	-	-	Ambigous
HZ17	HZ19	0.0000	U	-30.1	-	0.54	1.84	9999	U, HS	-	0.012*	-	-	NO
HZ17	HZ20	0.0000	U	-33.71	-	0.29	0.86	9999	U	-	-	-	-	NO
HZ17	HZ21	0.1279	U	-35.99	-	0.95	2.30	9999	U, HS	-	0.080	-	-	Ambigous
HZ17	HZ22	0.0000	U	-30.5	0.04	-	1.13	0.22	U, HS	-	0.103	-	-	Ambigous
HZ17	HZ23	0.1098	U	-26.66	0.84	-	0.31	9999	U, HS, FS	-	0.280	0.025	-	Ambigous
HZ17	HZ24	0.0000	U	-30.7	-	1.24	3.19	9999	U, HS	-	0.049*	-	-	NO
HZ17	HZ25	0.7176	FS	-22.18	-	0.13	1.03	0.67	FS, PO	-	-	-	0.030*	YES
HZ18	HZ19	0.3648	U	-22.13	-	0.36	0.70	9999	U, HS, FS	-	0.257	0.128	-	Ambigous
HZ18	HZ20	0.2629	HS	-25.7	-	0.07	0.71	9999	U, HS, FS	0.255	-	0.219	-	Ambigous
HZ18	HZ21	0.1831	U	-28.02	-	2.79	6.17	9999	U, HS	-	0.059	-	-	Ambigous
HZ18	HZ22	0.2433	U	-24.85	-	0.66	1.96	9999	U, HS, FS	-	0.182	0.067	-	Ambigous
HZ18	HZ23	0.0000	U	-18.69	1.61	0.88	-	0.67	U, HS, FS, PO	-	0.196	0.029	0.009*	Ambigous
HZ18	HZ24	0.0285	U	-22.73	0.24	-	0.77	9999	U, HS, FS, PO	-	0.261	0.063	0.020	Ambigous
HZ18	HZ25	0.0000	U	-22.19	-	0.56	1.91	9999	U, HS	-	0.046*	-	-	NO
HZ19	HZ20	0.2744	U	-22.98	-	0.65	1.70	9999	U, HS, FS	-	0.134	0.050	-	Ambigous
HZ19	HZ21	0.0000	U	-25.26	-	2.49	5.61	9999	U, HS	-	0.059	-	-	Ambigous
HZ19	HZ22	0.0624	U	-22.09	-	1.04	2.73	9999	U, HS	-	0.048*	-	-	NO
HZ19	HZ23	0.0000	U	-17.63	-	0.01	0.24	0.24	U, HS	-	0.082	-	-	Ambigous
HZ19	HZ24	0.3007	U	-19.96	-	2.31	5.44	9999	U, HS, FS	-	0.200	0.082	-	Ambigous
HZ19	HZ25	0.0624	U	-17.59	0.08	-	1.30	0.56	U, HS, FS	-	0.124	0.034	-	Ambigous
HZ20	HZ21	0.0000	U	-28.87	-	2.14	4.81	9999	U	-	-	-	-	NO
HZ20	HZ22	0.3762	FS	-25.7	-	0.32	1.62	9999	U, HS, FS	0.107	0.232	-	-	Ambigous
HZ20	HZ23	0.0000	U	-21.24	-	2.03	4.34	9999	U, HS	-	0.134	-	-	Ambigous
HZ20	HZ24	0.1308	U	-23.57	-	1.76	4.02	9999	U, HS, FS	-	0.278	0.083	-	Ambigous
HZ20	HZ25	0.0624	U	-23.04	-	1.98	4.62	9999	U, HS	-	0.049*	-	-	NO
HZ21	HZ22	0.1535	U	-27.98	-	1.47	3.77	9999	U, HS	-	0.087	-	-	Ambigous
HZ21	HZ23	0.0000	U	-21.82	-	1.98	4.62	9999	U, HS	-	0.025*	-	-	NO
HZ21	HZ24	0.0000	U	-25.85	5.20	2.00	-	0.88	U	-	-	-	-	NO
HZ21	HZ25	0.0000	U	-24.87	-	1.26	2.81	9999	U, HS	-	0.040*	-	-	NO
HZ22	HZ23	0.0000	U	-20	-	0.70	1.63	9999	U, HS	-	0.047*	-	-	NO
HZ22	HZ24	0.0000	U	-21.07	-	1.24	2.51	9999	U, HS, FS	-	0.132	0.025	-	Ambigous
HZ22	HZ25	0.1831	HS	-19.68	-	1.34	3.49	9999	U, HS, FS, PO	0.228	-	0.134	0.027	Ambigous
HZ23	HZ24	0.5408	FS	-16.61	0.14	-	0.67	0.54	HS, FS, PO	-	0.085	-	0.051	YES
HZ23	HZ25	0.1706	HS	-16.06	0.14	-	1.36	0.41	U, HS, FS, PO	0.230	-	0.044	0.039	Ambigous
HZ24	HZ25	0.0000	U	-19.95	-	1.03	2.45	9999	U, HS	-	0.071	-	-	Ambigous
